# Supplementary material for: Interaction between NS1 and Cellular MAVS Contributes to NS1 Mitochondria Targeting
Source: Viruses. 2021 Sep 23;13(10):1909. doi: 10.3390/v13101909 (PMC8537625; doi:10.3390/v13101909)
Supplement: Supplementary file 1 [file viruses-13-01909-s001.zip]

Archive with 1 entries (1 files):
- viruses-1375383-supplementary.pdf
